# Supplementary material for: Assessment of Mycotoxin Exposure in a Rural County of Chile by Urinary Biomarker Determination
Source: Toxins (Basel). 2021 Jun 25;13(7):439. doi: 10.3390/toxins13070439 (PMC8309762; doi:10.3390/toxins13070439)
Supplement: Supplementary file 1 [file toxins-13-00439-s001.zip]

Archive with 1 entries (1 files):
- toxins-1262768-SI.pdf
